# Supplementary material for: Genetic structure of the threatened West-Pannonian population of Great Bustard (Otis tarda)
Source: PeerJ. 2016 Mar 3;4:e1759. doi: 10.7717/peerj.1759 (PMC4782711; doi:10.7717/peerj.1759)
Supplement: Supplemental Information 1 — Bustards’ microsatellite genotypes in Genepop format. [file peerj-04-1759-s001.txt]

bustards
Ot1
Ot2
Ot4
Ot5
Ot7
Ot8
Ot9
Ot10
Ot11
Ot12
Ot13
Ot14
Pop
     01, 0202 0202 0202 0304 0303 0102 0505 0202 0305 0101 0608 0303
     02, 0102 0202 0204 0409 0303 0202 0106 0203 0505 0102 0404 0303
     03, 0202 0202 0203 0307 0303 0202 0000 0202 0102 0101 0607 0405
     04, 0202 0202 0203 0409 0202 0202 0101 0202 0606 0101 0606 0303
     05, 0101 0202 0202 0209 0202 0202 0505 0203 0606 0102 0607 0105
     06, 0303 0000 0205 0404 0202 0000 0000 0202 0505 0101 0707 0304
     07, 0202 0202 0202 0404 0202 0202 0506 0202 0206 0202 0404 0300
     08, 0102 0202 0202 0409 0202 0202 0507 0202 0505 0102 0407 0303
     09, 0101 0202 0202 0202 0303 0202 0305 0202 0505 0202 0408 0404
     10, 0202 0202 0000 0404 0000 0000 0000 0202 0000 0202 0404 0004
     11, 0202 0202 0202 0202 0000 0000 0000 0202 0000 0102 0407 0306
     12, 0000 0000 0203 0204 0202 0202 0305 0203 0606 0102 0708 0402
     13, 0202 0202 0203 0204 0202 0202 0505 0203 0606 0102 0808 0403
     14, 0102 0202 0203 0304 0202 0102 0506 0203 0206 0202 0607 0303
     15, 0202 0202 0202 0309 0202 0202 0505 0202 0205 0102 0707 0305
     16, 0102 0102 0203 0409 0303 0202 0305 0202 0205 0102 0507 0305
     17, 0202 0202 0203 0409 0202 0202 0506 0202 0405 0101 0000 0305
     18, 0101 0202 0303 0304 0203 0102 0507 0203 0106 0102 0708 0403
     19, 0102 0102 0203 0409 0303 0202 0305 0202 0205 0102 0507 0304
     20, 0101 0202 0202 0202 0303 0202 0506 0202 0505 0202 0408 0401
     21, 0102 0202 0202 0203 0202 0202 0305 0202 0306 0000 0000 0006
     22, 0202 0202 0202 0309 0202 0202 0506 0202 0505 0000 0000 0405
     23, 0101 0202 0202 0209 0202 0202 0507 0202 0506 0101 0707 0103
     24, 0102 0202 0202 0310 0205 0000 0000 0000 0000 0101 0607 0300
     25, 0102 0202 0203 0303 0203 0000 0000 0000 0000 0202 0607 0303
     26, 0102 0202 0203 0309 0303 0202 0000 0202 0105 0202 0407 0303
     27, 0202 0202 0202 0309 0202 0202 0000 0202 0405 0000 0507 0003
     28, 0000 0000 0202 0309 0202 0202 0506 0202 0505 0202 0407 0303
     29, 0102 0202 0203 0303 0203 0202 0505 0202 0101 0000 0000 0303
     30, 0102 0202 0203 0000 0202 0000 0000 0202 0000 0000 0000 0000
     31, 0202 0202 0203 0204 0203 0202 0505 0202 0606 0102 0707 0304
     32, 0000 0202 0303 0000 0103 0000 0000 0202 0000 0000 0000 0002
     33, 0000 0000 0505 0000 0000 0202 0505 0202 0205 0102 0507 0306
     34, 0102 0102 0304 0304 0202 0202 0509 0203 0206 0101 0608 0303
     35, 0102 0202 0000 0000 0000 0202 0505 0203 0406 0202 0406 0303
     36, 0102 0202 0203 0204 0202 0202 0000 0203 0406 0202 0407 0306
     37, 0102 0202 0203 0204 0202 0202 0202 0303 0406 0202 0404 0305
     38, 0102 0202 0303 0204 0303 0202 0205 0203 0505 0202 0707 0403
     39, 0000 0000 0203 0909 0202 0102 0505 0203 0106 0202 0607 0103
     40, 0202 0202 0204 0204 0202 0202 0000 0202 0105 0101 0607 0106
     41, 0202 0102 0202 0204 0202 0202 0506 0203 0505 0101 0609 0305
     42, 0102 0202 0203 0202 0203 0202 0000 0202 0000 0202 0707 0303
     43, 0202 0202 0203 0303 0203 0000 0000 0202 0000 0101 0608 0304
     44, 0102 0202 0303 0304 0202 0000 0000 0303 0000 0102 0708 0305
     45, 0102 0202 0202 0304 0202 0202 0506 0202 0506 0202 0607 0303
     46, 0202 0202 0203 0303 0203 0202 0607 0202 0106 0101 0608 0303
     47, 0102 0202 0204 0404 0202 0202 0507 0203 0405 0101 0406 0303
     48, 0102 0202 0203 0204 0202 0202 0506 0203 0000 0101 0607 0304
     49, 0102 0202 0303 0405 0203 0202 0606 0103 0406 0102 0407 0103
     50, 0102 0202 0203 0309 0202 0202 0000 0202 0606 0202 0708 0104
     51, 0202 0202 0303 0409 0202 0000 0000 0000 0000 0101 0607 0303
     52, 0202 0202 0203 0309 0205 0202 0505 0304 0506 0102 0408 0305
     53, 0102 0202 0304 0309 0203 0000 0507 0202 0404 0102 0404 0306
     54, 0102 0202 0203 0000 0202 0000 0000 0202 0000 0000 1010 0403
     55, 0202 0202 0203 0809 0303 0202 0507 0202 0205 0102 0108 0306
     56, 0202 0202 0204 0406 0303 0202 0608 0202 0405 0101 0608 0303
     57, 0202 0202 0203 0408 0203 0202 0000 0202 0204 0102 0406 0103
     58, 0202 0202 0202 0304 0303 0202 0508 0202 0405 0101 0506 0303
     59, 0202 0202 0203 0409 0205 0202 0506 0202 0206 0102 0708 0303
     60, 0000 0000 0000 0909 0505 0000 0000 0202 0000 0202 0408 0303
     61, 0202 0000 0404 0000 0000 0202 0000 0202 0707 0202 0404 0301
     62, 0202 0202 0206 0909 0203 0202 0305 0202 0507 0101 0808 0303
     63, 0202 0202 0203 0304 0303 0202 0000 0202 0204 0101 0606 0104
     64, 0202 0202 0303 0309 0303 0202 0508 0202 0306 0202 0609 0103
     65, 0202 0202 0203 0000 0000 0202 0506 0202 0206 0202 0709 0103
     66, 0202 0202 0505 0200 0203 0202 0000 0202 0405 0102 0708 0404
     67, 0000 0202 0203 0304 0303 0202 0000 0202 0405 0303 0107 0103
     68, 0202 0202 0303 0409 0202 0202 0700 0202 0506 0202 0406 0306
     69, 0303 0000 0305 0000 0202 0000 0000 0000 0000 0303 0608 0203
     70, 0303 0000 0202 0000 0202 0202 0505 0202 0606 0202 0607 0103
     71, 0000 0202 0303 0000 0203 0202 0606 0202 0000 0202 0404 0303
     72, 0000 0000 0606 0204 0203 0000 0000 0000 0000 0000 0000 0305
     73, 0102 0202 0203 0204 0205 0202 0505 0202 0405 0101 0406 0103
     74, 0202 0202 0203 0409 0303 0202 0000 0202 0505 0101 0406 0303
     75, 0202 0000 0000 0000 0000 0000 0000 0000 0000 0000 0707 0203
     76, 0202 0202 0000 0000 0404 0000 0404 0101 0404 0102 0204 0306
     77, 0202 0202 0202 0409 0303 0000 0505 0202 0205 0102 0406 0304
     78, 0202 0202 0303 0409 0303 0202 0507 0202 0405 0202 0304 0301
     79, 0203 0202 0202 0404 0000 0202 0505 0202 0304 0101 0606 0303
     80, 0102 0202 0203 0509 0000 0000 0000 0000 0000 0102 0606 0303
     81, 0202 0102 0102 0409 0303 0202 0508 0202 0203 0102 0607 0104
     82, 0202 0202 0203 0909 0205 0202 0607 0202 0405 0202 0408 0304
     83, 0202 0202 0303 0510 0202 0202 0506 0202 0404 0102 0404 0103
     84, 0202 0202 0203 0909 0305 0202 0507 0202 0305 0102 0808 0300
     85, 0102 0202 0203 0104 0203 0202 0507 0202 0105 0102 0406 0106
     86, 0202 0202 0202 0409 0303 0202 0505 0202 0505 0102 0406 0304
     87, 0102 0202 0305 0202 0000 0202 0507 0202 0103 0202 0406 0105
     88, 0202 0202 0000 0000 0000 0202 0608 0202 0505 0102 0606 0304
     89, 0202 0202 0303 0609 0303 0202 0707 0202 0505 0202 0406 0303
     90, 0202 0102 0203 0204 0102 0202 0508 0202 0405 0101 0406 0103
     91, 0202 0202 0203 0509 0202 0202 0507 0202 0506 0102 0408 0105
     92, 0102 0000 0203 0309 0303 0202 0506 0202 0405 0101 0406 0100
     93, 0202 0202 0303 0409 0202 0202 0505 0202 0506 0202 0404 0104
     94, 0202 0202 0303 0202 0203 0202 0505 0202 0606 0101 0606 0304
     95, 0102 0202 0202 0509 0505 0202 0505 0202 0205 0202 0404 0203
     96, 0202 0202 0303 0408 0202 0000 0000 0000 0000 0101 0607 0303
     97, 0202 0202 0204 0809 0303 0202 0508 0202 0202 0101 0708 0101
